# Supplementary material for: Structural and Metabolic Changes in Pregnant Rat Uterine and Adipose Tissue Induced by a High-Fat High-Sugar Diet
Source: Biomolecules. 2025 Mar 20;15(3):446. doi: 10.3390/biom15030446 (PMC11940457; doi:10.3390/biom15030446)
Supplement: Supplementary file 1 [file biomolecules-15-00446-s001.zip]

Archive with 1 entries (1 files):
- biomolecules-3474043-supplementary.pdf
